# Supplementary material for: The emerging roles of GPRC5A in diseases
Source: Oncoscience. 2014 Nov 25;1(12):765–76. doi: 10.18632/oncoscience.104 (PMC4303886; doi:10.18632/oncoscience.104)
Supplement: Supplementary file 1 [file oncoscience-01-0765-s001.xlsx]

## Sheet: 5´UTR +CDS+3´UTR
Supp. Table S1: SNPs in GPRC5A Exons | Part 1 of 3 -- 5´UTR
Data is from NCBI
dbSNP rs# cluster id	Region	Function	dbSNP allele
rs187816532	5' UTR	Allele	G
	5' UTR	Contig reference	A
rs370486895	5' UTR	Allele	A
	5' UTR	Contig reference	T
rs11055132	5' UTR	Allele	C
	5' UTR	Contig reference	T
rs377385816	5' UTR	Allele	G
	5' UTR	Contig reference	C
Supp. Table S1: SNPs in GPRC5A Exons | Part 2 of 3 -- CDS region
Data is from NCBI
dbSNP rs# cluster id	Region	Function	dbSNP allele	Protein residue	Codon position	Amino acid position
rs200441191	CDS	missense	A	Lys [K]	2	3
	CDS	contig reference	C	Thr [T]	2	3
rs11550683	CDS	missense	T	Phe [F]	2	9
	CDS	contig reference	G	Cys [C]	2	9
rs202096166	CDS	missense	T	Cys [C]	1	10
	CDS	contig reference	C	Arg [R]	1	10
rs200518388	CDS	missense	A	His [H]	2	10
	CDS	contig reference	G	Arg [R]	2	10
rs142795131	CDS	missense	C	Pro [P]	2	20
	CDS	contig reference	T	Leu [L]	2	20
rs151264483	CDS	missense	G	Gly [G]	2	24
	CDS	contig reference	C	Ala [A]	2	24
rs140862054	CDS	synonymous	G	Glu [E]	3	32
	CDS	contig reference	A	Glu [E]	3	32
rs112948541	CDS	missense	T	Met [M]	2	33
	CDS	contig reference	C	Thr [T]	2	33
rs140832369	CDS	synonymous	A	Thr [T]	3	33
	CDS	contig reference	G	Thr [T]	3	33
rs2075288	CDS	synonymous	T	Ala [A]	3	37
	CDS	synonymous	T	Ala [A]	3	37
	CDS	synonymous	T	Ala [A]	3	37
	CDS	synonymous	T	Ala [A]	3	37
	CDS	contig reference	C	Ala [A]	3	37
	CDS	contig reference	C	Ala [A]	3	37
	CDS	contig reference	C	Ala [A]	3	37
	CDS	contig reference	C	Ala [A]	3	37
rs201782678	CDS	missense	T	Leu [L]	2	42
	CDS	contig reference	C	Ser [S]	2	42
rs140297544	CDS	synonymous	A	Ser [S]	3	42
	CDS	contig reference	G	Ser [S]	3	42
rs202090027	CDS	missense	T	Leu [L]	2	50
	CDS	contig reference	C	Pro [P]	2	50
rs369814536	CDS	synonymous	A	Pro [P]	3	50
	CDS	contig reference	G	Pro [P]	3	50
rs145375299	CDS	synonymous	T	Leu [L]	3	52
	CDS	contig reference	C	Leu [L]	3	52
rs137934368	CDS	missense	G	Gly [G]	2	58
	CDS	contig reference	A	Asp [D]	2	58
rs143005344	CDS	missense	T	Ile [I]	2	82
	CDS	contig reference	C	Thr [T]	2	82
rs148167346	CDS	synonymous	T	Phe [F]	3	83
	CDS	contig reference	C	Phe [F]	3	83
rs141986396	CDS	synonymous	T	Phe [F]	3	85
	CDS	contig reference	C	Phe [F]	3	85
rs144830738	CDS	synonymous	T	Ile [I]	3	86
	CDS	contig reference	C	Ile [I]	3	86
rs373232641	CDS	synonymous	T	Ile [I]	3	87
	CDS	contig reference	C	Ile [I]	3	87
rs12366842	CDS	synonymous	T	Asp [D]	3	90
	CDS	contig reference	C	Asp [D]	3	90
rs143190251	CDS	missense	A	Arg [R]	1	91
	CDS	contig reference	G	Gly [G]	1	91
rs147496317	CDS	missense	G	Gly [G]	1	92
	CDS	contig reference	A	Ser [S]	1	92
rs111650565	CDS	synonymous	T	Pro [P]	3	95
	CDS	contig reference	C	Pro [P]	3	95
rs201358570	CDS	missense	A	His [H]	2	97
	CDS	contig reference	G	Arg [R]	2	97
rs375121837	CDS	synonymous	T	Leu [L]	3	100
	CDS	contig reference	C	Leu [L]	3	100
rs146720603	CDS	missense	C	Pro [P]	2	112
	CDS	contig reference	T	Leu [L]	2	112
rs144201645	CDS	missense	T	Tyr [Y]	1	115
	CDS	contig reference	C	His [H]	1	115
rs850932	CDS	missense	G	Gly [G]	1	118
	CDS	contig reference	A	Ser [S]	1	118
rs142201347	CDS	synonymous	T	Leu [L]	3	122
	CDS	contig reference	C	Leu [L]	3	122
rs76634522	CDS	missense	T	Trp [W]	1	124
	CDS	contig reference	C	Arg [R]	1	124
rs140433964	CDS	missense	A	Gln [Q]	2	124
	CDS	contig reference	G	Arg [R]	2	124
rs146456083	CDS	missense	G	Val [V]	1	134
	CDS	contig reference	A	Ile [I]	1	134
rs140750983	CDS	synonymous	A	Gly [G]	3	136
	CDS	contig reference	T	Gly [G]	3	136
rs372744055	CDS	synonymous	T	Ala [A]	3	138
	CDS	contig reference	C	Ala [A]	3	138
rs376209217	CDS	missense	G	Cys [C]	2	141
	CDS	contig reference	T	Phe [F]	2	141
rs370249863	CDS	nonsense	T		1	145
	CDS	contig reference	C	Gln [Q]	1	145
rs150092975	CDS	synonymous	T	Ile [I]	3	148
	CDS	contig reference	C	Ile [I]	3	148
rs368056961	CDS	missense	C	Ala [A]	2	154
	CDS	contig reference	T	Val [V]	2	154
rs145527334	CDS	missense	C	Pro [P]	2	155
	CDS	contig reference	T	Leu [L]	2	155
rs367713523	CDS	synonymous	A	Thr [T]	3	156
	CDS	contig reference	C	Thr [T]	3	156
rs148818955	CDS	missense	A	His [H]	2	172
	CDS	contig reference	G	Arg [R]	2	172
rs371915385	CDS	missense	T	Cys [C]	1	173
	CDS	contig reference	C	Arg [R]	1	173
rs200137528	CDS	missense	A	His [H]	2	173
	CDS	contig reference	G	Arg [R]	2	173
rs12368599	CDS	missense	G	Ala [A]	1	182
	CDS	contig reference	A	Thr [T]	1	182
rs139349210	CDS	synonymous	A	Ala [A]	3	189
	CDS	contig reference	G	Ala [A]	3	189
rs34539622	CDS	frame shift	C	Pro [P]	2	193
	CDS	contig reference	-	Leu [L]	2	193
rs372151169	CDS	missense	A	Ile [I]	3	194
	CDS	contig reference	G	Met [M]	3	194
rs143257387	CDS	synonymous	G	Ser [S]	3	195
	CDS	contig reference	C	Ser [S]	3	195
rs372144294	CDS	missense	T	Ile [I]	2	198
	CDS	contig reference	C	Thr [T]	2	198
rs147078198	CDS	synonymous	A	Thr [T]	3	204
	CDS	contig reference	G	Thr [T]	3	204
rs372881491	CDS	missense	T	Val [V]	2	211
	CDS	contig reference	C	Ala [A]	2	211
rs376281808	CDS	synonymous	A	Thr [T]	3	216
	CDS	contig reference	G	Thr [T]	3	216
rs369260893	CDS	missense	G	Val [V]	1	228
	CDS	contig reference	A	Ile [I]	1	228
rs138398386	CDS	synonymous	G	Thr [T]	3	229
	CDS	contig reference	C	Thr [T]	3	229
rs373157501	CDS	missense	A	Ile [I]	3	232
	CDS	contig reference	G	Met [M]	3	232
rs141878247	CDS	missense	T	Cys [C]	1	238
	CDS	contig reference	C	Arg [R]	1	238
rs34238077	CDS	frame shift	G	Gly [G]	1	241
	CDS	contig reference	-	Asp [D]	1	241
rs150619249	CDS	missense	T	Phe [F]	1	245
	CDS	contig reference	C	Leu [L]	1	245
rs137918634	CDS	synonymous	T	Leu [L]	3	245
	CDS	contig reference	C	Leu [L]	3	245
rs200045600	CDS	synonymous	T	Ser [S]	3	247
	CDS	contig reference	C	Ser [S]	3	247
rs139710969	CDS	missense	A	Thr [T]	1	248
	CDS	contig reference	G	Ala [A]	1	248
rs149349613	CDS	missense	A	Met [M]	1	255
	CDS	contig reference	G	Val [V]	1	255
rs149446775	CDS	missense	A	Thr [T]	1	259
	CDS	missense	T	Ser [S]	1	259
	CDS	contig reference	G	Ala [A]	1	259
rs143081065	CDS	synonymous	T	Leu [L]	3	268
	CDS	contig reference	C	Leu [L]	3	268
rs139366106	CDS	nonsense	T		1	272
	CDS	synonymous	A	Arg [R]	1	272
	CDS	contig reference	C	Arg [R]	1	272
rs371329152	CDS	synonymous	T	Asn [N]	3	273
	CDS	contig reference	C	Asn [N]	3	273
rs201345663	CDS	missense	G	Cys [C]	2	277
	CDS	contig reference	A	Tyr [Y]	2	277
rs144098100	CDS	missense	A	Ile [I]	1	279
	CDS	contig reference	G	Val [V]	1	279
rs146477927	CDS	missense	A	Lys [K]	1	280
	CDS	contig reference	G	Glu [E]	1	280
rs148641647	CDS	missense	T	Phe [F]	1	288
	CDS	contig reference	C	Leu [L]	1	288
rs148232246	CDS	synonymous	A	Val [V]	3	289
	CDS	contig reference	G	Val [V]	3	289
rs377654148	CDS	missense	G	Cys [C]	2	293
	CDS	contig reference	A	Tyr [Y]	2	293
rs199627076	CDS	missense	T	Val [V]	2	294
	CDS	contig reference	G	Gly [G]	2	294
rs372540320	CDS	synonymous	G	Gly [G]	3	294
	CDS	contig reference	T	Gly [G]	3	294
rs1142186	CDS	missense	G	Arg [R]	2	307
	CDS	contig reference	A	Gln [Q]	2	307
rs114605528	CDS	missense	T	Met [M]	2	315
	CDS	contig reference	C	Thr [T]	2	315
rs35854766	CDS	frame shift	A	Thr [T]	3	316
	CDS	contig reference	-	Leu [L]	3	316
rs140143814	CDS	synonymous	A	Thr [T]	3	315
	CDS	contig reference	G	Thr [T]	3	315
rs146929355	CDS	missense	G	Cys [C]	2	317
	CDS	contig reference	A	Tyr [Y]	2	317
rs146950256	CDS	missense	A	Thr [T]	1	318
	CDS	contig reference	G	Ala [A]	1	318
rs141809900	CDS	missense	T	Trp [W]	1	339
	CDS	contig reference	C	Arg [R]	1	339
rs147094157	CDS	synonymous	T	His [H]	3	341
	CDS	contig reference	C	His [H]	3	341
rs200469906	CDS	missense	T	Ser [S]	1	346
	CDS	contig reference	C	Pro [P]	1	346
rs372263202	CDS	missense	G	Cys [C]	2	350
	CDS	contig reference	A	Tyr [Y]	2	350
rs368629941	CDS	missense	A	Ile [I]	1	352
	CDS	contig reference	G	Val [V]	1	352
rs138254053	CDS	missense	A	Asp [D]	2	356
	CDS	contig reference	G	Gly [G]	2	356
Supp. Table S1: SNPs in GPRC5A Exons | Part 3 of 3 -- 3´UTR
Data is from NCBI
dbSNP rs# cluster id	Region	Function	dbSNP allele
rs200040454	3' UTR	Allele	A
	3' UTR	Contig reference	G
rs368159889	3' UTR	Allele	A
	3' UTR	Contig reference	G
rs188054206	3' UTR	Allele	A
	3' UTR	Contig reference	G
rs111900693	3' UTR	Allele	T
	3' UTR	Contig reference	NA
	3' UTR	Allele	TT
	3' UTR	Contig reference	NA
rs371673418	3' UTR	Allele	-
	3' UTR	Contig reference	T
rs386760505	3' UTR	Allele	TGG
	3' UTR	Contig reference	GT
rs7311670	3' UTR	Allele	G
	3' UTR	Contig reference	T
rs1061036	3' UTR	Allele	A
	3' UTR	Contig reference	T
rs1640874	3' UTR	Allele	G
	3' UTR	Contig reference	A
rs192688455	3' UTR	Allele	A
	3' UTR	Contig reference	G
rs369565365	3' UTR	Allele	A
	3' UTR	Contig reference	G
rs79365348	3' UTR	Allele	G
	3' UTR	Contig reference	C
rs143950868	3' UTR	Allele	T
	3' UTR	Contig reference	C
rs144394455	3' UTR	Allele	C
	3' UTR	Contig reference	G
	3' UTR	Allele	T
	3' UTR	Contig reference	G
rs74668831	3' UTR	Allele	G
	3' UTR	Contig reference	A
rs373741742	3' UTR	Allele	C
	3' UTR	Contig reference	T
rs34043473	3' UTR	Allele	T
	3' UTR	Contig reference	C
rs376764902	3' UTR	Allele	T
	3' UTR	Contig reference	C
rs115287864	3' UTR	Allele	T
	3' UTR	Contig reference	C
rs16908517	3' UTR	Allele	C
	3' UTR	Contig reference	G
rs116793302	3' UTR	Allele	C
	3' UTR	Contig reference	T
rs369528084	3' UTR	Allele	-
	3' UTR	Contig reference	T
rs148810313	3' UTR	Allele	A
	3' UTR	Contig reference	C
rs1061047	3' UTR	Allele	C
	3' UTR	Contig reference	T
rs141571845	3' UTR	Allele	G
	3' UTR	Contig reference	C
rs184932883	3' UTR	Allele	T
	3' UTR	Contig reference	C
rs150831583	3' UTR	Allele	T
	3' UTR	Contig reference	C
rs117588607	3' UTR	Allele	A
	3' UTR	Contig reference	G
rs139482862	3' UTR	Allele	C
	3' UTR	Contig reference	G
	3' UTR	Allele	T
	3' UTR	Contig reference	G
rs144308510	3' UTR	Allele	C
	3' UTR	Contig reference	A
rs189812695	3' UTR	Allele	A
	3' UTR	Contig reference	T
rs1061058	3' UTR	Allele	C
	3' UTR	Contig reference	A
rs146078800	3' UTR	Allele	A
	3' UTR	Contig reference	T
rs1064885	3' UTR	Allele	C
	3' UTR	Contig reference	A
rs192254879	3' UTR	Allele	A
	3' UTR	Contig reference	T
