# Supplementary material for: The emerging roles of GPRC5A in diseases
Source: Oncoscience. 2014 Nov 25;1(12):765–76. doi: 10.18632/oncoscience.104 (PMC4303886; doi:10.18632/oncoscience.104)
Supplement: Supplementary file 2 [file oncoscience-01-0765-s002.xlsx]

## Sheet: Transcription Factors+Sites
Supp. Table S2: Transcription Factors and their binding sites in the GPRC5A vicinity | Part 1 of 2 -- Transcription factors
Gene Symbol	GENE NAME	Functional Group	Positive Regulation of Transcription	Negative Regulation of Transcription	Cell Cycle Related	Proto-oncogene
ATF3	activating transcription factor 3	Transcription Regulation
BCL3	B-cell CLL/lymphoma 3	Transcription Regulation	BCL3	BCL3		BCL3
BHLHE40	basic helix-loop-helix family, member e40	Transcription Regulation		BHLHE40
BRCA1	breast cancer 1, early onset	Transcription Regulation	BRCA1	BRCA1	BRCA1
CEBPB	CCAAT/enhancer binding protein (C/EBP), beta	Transcription Regulation	CEBPB
CREB1	cAMP responsive element binding protein 1	Transcription Regulation	CREB1
CTCF	CCCTC-binding factor (zinc finger protein)	Transcription Regulation	CTCF	CTCF
E2F1	E2F transcription factor 1	Transcription Regulation	E2F1	E2F1	E2F1
E2F4	E2F transcription factor 4, p107/p130-binding	Transcription Regulation			E2F4
E2F6	E2F transcription factor 6	Transcription Regulation		E2F6	E2F6
EGR1	early growth response 1	Transcription Regulation	EGR1	EGR1
ELK1	ELK1, member of ETS oncogene family	Transcription Regulation	ELK1
ELK4	ELK4, ETS-domain protein (SRF accessory protein 1)	Transcription Regulation
EP300	E1A binding protein p300	Transcription Regulation	EP300		EP300
ETS1	v-ets erythroblastosis virus E26 oncogene homolog 1 (avian)	Transcription Regulation	ETS1			ETS1
FOS	v-fos FBJ murine osteosarcoma viral oncogene homolog	Transcription Regulation	FOS			FOS
FOSL2	FOS-like antigen 2	Transcription Regulation
FOXA1	forkhead box A1	Transcription Regulation	FOXA1	FOXA1
FOXA2	forkhead box A2	Transcription Regulation	FOXA2
GABPA	GA binding protein transcription factor, alpha subunit 60kDa	Transcription Regulation		GABPA
GATA2	GATA binding protein 2	Transcription Regulation	GATA2
GATA3	GATA binding protein 3	Transcription Regulation
GTF2F1	general transcription factor IIF, polypeptide 1, 74kDa	Transcription Regulation	GTF2F1
JUN	jun oncogene	Transcription Regulation	JUN			JUN
JUND	jun D proto-oncogene	Transcription Regulation
MAFK	v-maf musculoaponeurotic fibrosarcoma oncogene homolog K (avian)	Transcription Regulation
MAX	MYC associated factor X	Transcription Regulation
MXI1	MAX interactor 1	Transcription Regulation				MXI1
MYC	v-myc myelocytomatosis viral oncogene homolog (avian)	Transcription Regulation	MYC	MYC	MYC	MYC
NFYA	nuclear transcription factor Y, alpha	Transcription Regulation	NFYA
NFYB	nuclear transcription factor Y, beta	Transcription Regulation	NFYB
NR3C1	nuclear receptor subfamily 3, group C, member 1 (glucocorticoid receptor)	Transcription Regulation
REST	RE1-silencing transcription factor	Transcription Regulation		REST
RFX5	regulatory factor X, 5 (influences HLA class II expression)	Transcription Regulation		RFX5
SIN3A	SIN3 homolog A, transcription regulator (yeast)	Transcription Regulation		SIN3A
SP2	Sp2 transcription factor	Transcription Regulation
STAT1	signal transducer and activator of transcription 1, 91kDa	Transcription Regulation
STAT3	signal transducer and activator of transcription 3 (acute-phase response factor)	Transcription Regulation	STAT3	STAT3
TAF1	TAF1 RNA polymerase II, TATA box binding protein (TBP)-associated factor, 250kDa	Transcription Regulation	TAF1		TAF1
TBP	TATA box binding protein	Transcription Regulation	TBP
TCF12	transcription factor 12	Transcription Regulation
TCF7L2	transcription factor 7-like 2 (T-cell specific, HMG-box)	Transcription Regulation	TCF7L2		TCF7L2
TFAP2A	transcription factor AP-2 alpha (activating enhancer binding protein 2 alpha)	Transcription Regulation
TFAP2C	transcription factor AP-2 gamma (activating enhancer binding protein 2 gamma)	Transcription Regulation
USF1	upstream transcription factor 1	Transcription Regulation	USF1
YY1	YY1 transcription factor	Transcription Regulation
ZKSCAN1	zinc finger with KRAB and SCAN domains 1	Transcription Regulation
ZNF263	zinc finger protein 263	Transcription Regulation
Supp. Table S2: Transcription Factors and their binding sites in the GPRC5A vicinity | Part 2 of 2 -- Binding Sites
Model name	Score	Relative score	Start	End	Strand	predicted site sequence
GATA3	5.228	0.851260838323882	3	10	-1	AGATGAAA
E2F4	6.385	0.845923706410373	7	17	-1	GGGCGCCAGAT
E2F1	12.100	0.95006286690759	8	18	-1	GGGGCGCCAGA
EGR1	4.163	0.824762273455904	9	22	1	CTGGCGCCCCCGTT
NFYB	5.418	0.813598734822113	15	29	1	CCCCCGTTCAATCAG
JUN::FOS	5.636	0.816470638357913	22	28	1	TCAATCA
ZNF263	6.158	0.805423842961631	49	69	1	AGGAGAGGCAGTTAGGAAAGG
ZNF263	7.503	0.817277864805651	52	72	1	AGAGGCAGTTAGGAAAGGAGA
ZNF263	10.675	0.84523396687943	53	73	1	GAGGCAGTTAGGAAAGGAGAG
STAT3	4.701	0.854505250154334	57	67	1	CAGTTAGGAAA
CEBPB	4.537	0.867496826598028	59	69	-1	CCTTTCCTAAC
GATA2	4.317	0.810453553821397	72	85	1	AGATACTGATCTCT
RFX5	6.005	0.842643172252177	81	95	1	TCTCTCAGCCCCAGG
TFAP2A	17.167	0.961054278634611	84	98	1	CTCAGCCCCAGGGCA
TFAP2C	17.004	0.977737977517016	84	98	1	CTCAGCCCCAGGGCA
BRCA1	4.266	0.804109887160269	85	91	1	TCAGCCC
TFAP2C	4.532	0.821217776275566	85	99	1	TCAGCCCCAGGGCAG
TFAP2C	5.019	0.827329493562656	86	100	-1	GCTGCCCTGGGGCTG
TFAP2A	10.158	0.858667597053016	87	101	-1	TGCTGCCCTGGGGCT
TFAP2C	7.241	0.855214988042972	87	101	-1	TGCTGCCCTGGGGCT
MAFK	3.654	0.8101395792356	91	105	1	CCAGGGCAGCACTAA
BRCA1	5.096	0.843914364882823	96	102	1	GCAGCAC
USF1	3.255	0.815887911620224	124	134	-1	TCCACCTGTCA
MAFK	9.262	0.875768633743406	133	147	-1	TTAGCTCAGCAGCTC
JUND (var.2)	0.925	0.807416813020771	135	149	1	GCTGCTGAGCTAACT
JUN	3.629	0.827243776513929	136	148	1	CTGCTGAGCTAAC
EGR1	6.141	0.845944996918584	158	171	-1	AAACTTCCCCCACC
TCF7L2	5.369	0.816637044774357	176	189	-1	CCACGTGAAAGCCA
MAX	8.028	0.887838557053173	180	189	1	TTTCACGTGG
MYC::MAX	8.544	0.814531277953803	180	190	1	TTTCACGTGGC
USF1	6.167	0.854166546118459	180	190	-1	GCCACGTGAAA
MYC::MAX	8.984	0.825656947085118	181	191	-1	AGCCACGTGAA
USF1	9.261	0.894837595272834	181	191	1	TTCACGTGGCT
MAX	4.795	0.842532903101354	182	191	-1	AGCCACGTGA
BRCA1	4.871	0.833123994415866	189	195	-1	CCAAAGC
RFX5	7.278	0.85715708448718	189	203	-1	CTCCCCAGCCAAAGC
ZNF263	6.212	0.80589976651522	197	217	1	TGGGGAGCCCTGAGAAGGTGG
EGR1	6.144	0.845977124406141	207	220	-1	CAGCCACCTTCTCA
YY1	7.500	0.833692534239824	210	221	1	GAAGGTGGCTGC
EGR1	2.208	0.803825860731162	215	228	1	TGGCTGCCTCCTTT
E2F6	5.576	0.843288902689445	216	226	-1	AGGAGGCAGCC
E2F1	4.368	0.833737017424042	217	227	-1	AAGGAGGCAGC
GATA3	3.921	0.830695680797781	225	232	-1	AGAAAAAG
STAT3	6.311	0.874009682349092	226	236	-1	CTTCAGAAAAA
TCF7L2	4.382	0.802996395577603	226	239	-1	AGGCTTCAGAAAAA
STAT1	3.423	0.807189658385816	242	252	-1	CGTATGGGAAG
STAT3	2.824	0.831766231999327	242	252	-1	CGTATGGGAAG
EGR1	2.781	0.809962210854578	249	262	-1	CAGCCACTGCCGTA
EGR1	5.550	0.839615881869826	253	266	-1	CCCCCAGCCACTGC
RFX5	13.017	0.922589403667604	253	267	-1	TCCCCCAGCCACTGC
TFAP2C	4.293	0.818218391405722	256	270	-1	CTCTCCCCCAGCCAC
EGR1	8.348	0.869580118598126	259	272	-1	CACTCTCCCCCAGC
ZNF263	14.791	0.881509917741874	262	282	1	GGGGGAGAGTGATGGAGAGAA
ZNF263	8.620	0.82712243164563	264	284	1	GGGAGAGTGATGGAGAGAAAG
ZNF263	8.128	0.822786239268486	265	285	1	GGAGAGTGATGGAGAGAAAGG
E2F6	5.169	0.837284128096219	274	284	1	TGGAGAGAAAG
GATA3	3.921	0.830695680797781	277	284	1	AGAGAAAG
GATA2	3.951	0.805463581197244	287	300	-1	TTGACCTTAGCTTA
GATA3	5.281	0.852094773556387	289	296	1	AGCTAAGG
TCF7L2	9.274	0.870605368090794	292	305	1	TAAGGTCAAAGAAA
ZNF263	6.033	0.804322168069064	292	312	1	TAAGGTCAAAGAAAGTGGAGG
EGR1	3.921	0.822170656126294	305	318	-1	AGCCTTCCTCCACT
E2F6	5.721	0.845428195849194	307	317	1	TGGAGGAAGGC
ELK4	4.111	0.805001936174972	308	318	-1	AGCCTTCCTCC
BRCA1	5.947	0.884725943848961	319	325	-1	ACAAGCC
E2F4	4.889	0.822232997433012	322	332	-1	CAGCGGGACAA
E2F6	2.742	0.801476786725798	322	332	-1	CAGCGGGACAA
ELK1	5.861	0.8070153444068	323	332	-1	CAGCGGGACA
JUN	1.910	0.808521979482207	345	357	1	GAGCTGCTGCAAT
BRCA1	4.590	0.819648020632688	348	354	-1	GCAGCAG
CEBPB	1.994	0.840840742820087	348	358	-1	GATTGCAGCAG
E2F4	3.870	0.806096077347497	356	366	-1	GCCCGCGAGAT
E2F1	5.162	0.845682532748659	357	367	-1	AGCCCGCGAGA
BRCA1	4.815	0.830438391099645	363	369	-1	CCAGCCC
RFX5	2.906	0.80731040397545	390	404	-1	CCCCGCAGGCACTCG
TFAP2A	10.276	0.860391327745929	391	405	1	GAGTGCCTGCGGGGA
TFAP2C	4.946	0.826413363455967	392	406	1	AGTGCCTGCGGGGAG
TFAP2C	10.093	0.89100681084129	393	407	-1	CCTCCCCGCAGGCAC
TFAP2A	7.182	0.815194524662258	394	408	-1	GCCTCCCCGCAGGCA
E2F4	3.720	0.803720672035596	397	407	1	CTGCGGGGAGG
SP2	12.267	0.890509304221116	399	413	-1	CACCCGCCTCCCCGC
EGR1	6.179	0.846351945094308	400	413	-1	CACCCGCCTCCCCG
E2F6	4.474	0.827030274675353	405	415	1	AGGCGGGTGTG
EGR1	6.088	0.845377411305074	406	419	-1	GAGCCACACCCGCC
EGR1	2.498	0.806931517861687	413	426	1	GTGGCTCCCCCGGG
CTCF	11.975	0.841934601777498	414	432	-1	TCACCTCCCGGGGGAGCCA
E2F4	3.615	0.802057888317265	415	425	-1	CCGGGGGAGCC
TFAP2C	3.266	0.80532982127463	417	431	-1	CACCTCCCGGGGGAG
ELK1	5.899	0.808278134246168	419	428	1	CCCCCGGGAG
E2F4	5.557	0.832811469088679	420	430	1	CCCCGGGAGGT
USF1	2.543	0.806528575163238	430	440	-1	GCCAGCTGTCA
E2F6	4.222	0.823312330701168	462	472	-1	GAGCCGGAGCA
E2F1	5.285	0.847533034492901	463	473	-1	GGAGCCGGAGC
SP2	7.845	0.830499550332147	463	477	1	GCTCCGGCTCCCCTC
E2F6	4.518	0.827679439496242	469	479	-1	GAGAGGGGAGC
E2F1	4.779	0.839920401301143	483	493	-1	AGGGCGCCGGC
RFX5	11.898	0.90983129856865	488	502	1	CGCCCTGGGACCAGC
TFAP2C	5.777	0.836842186999236	488	502	-1	GCTGGTCCCAGGGCG
E2F1	6.614	0.867527480168487	500	510	1	AGCGCGTGAGC
E2F4	5.337	0.82932754129789	501	511	1	GCGCGTGAGCA
E2F6	4.100	0.821512373697793	501	511	1	GCGCGTGAGCA
MAX	3.210	0.820321501457793	507	516	1	GAGCACGTCT
SP2	6.926	0.818028052407235	530	544	-1	GCCCTGCCCAGCGCA
EGR1	4.394	0.827236089997805	537	550	-1	CACCCGGCCCTGCC
EGR1	9.963	0.886875416066391	549	562	1	TGGTCACCCCCGCC
E2F4	7.961	0.870881298220748	553	563	-1	GGGCGGGGGTG
E2F6	5.257	0.838582457737997	553	563	-1	GGGCGGGGGTG
SP2	9.909	0.858509530437717	555	569	1	CCCCCGCCCAGCTTC
ELK4	4.948	0.817977254907629	563	573	1	CAGCTTCCAGG
ELK1	6.060	0.813628375407701	566	575	-1	CCCCTGGAAG
EGR1	2.560	0.807595485937868	568	581	-1	CAGTCACCCCTGGA
RFX5	4.761	0.828459899023313	572	586	-1	AGGCACAGTCACCCC
JUN::FOS	5.631	0.816288130175438	576	582	1	TGACTGT
EGR1	2.116	0.80284061777941	581	594	1	GTGCCTCTGACGTC
JUND (var.2)	2.078	0.819176219880397	583	597	1	GCCTCTGACGTCAGA
JUN	4.681	0.838701211346606	584	596	1	CCTCTGACGTCAG
JUND (var.2)	1.939	0.817758563719523	586	600	-1	CCGTCTGACGTCAGA
JUN	5.436	0.846923990147625	587	599	-1	CGTCTGACGTCAG
CREB1	11.569	1.00001610713187	588	595	-1	TGACGTCA
CREB1	11.569	1.00001610713187	588	595	1	TGACGTCA
BRCA1	4.744	0.827033429752294	598	604	-1	AAAACCG
BATF::JUN	1.827	0.810314114090333	601	611	1	TTTTTGGGTCA
FOSL2	3.038	0.815158496403075	602	612	1	TTTTGGGTCAT
JUND (var.2)	2.816	0.826703056187773	602	616	-1	GGGAATGACCCAAAA
FOS	2.549	0.822934724766859	603	613	1	TTTGGGTCATT
JUN	1.477	0.80380613415659	603	615	-1	GGAATGACCCAAA
JUN (var.2)	5.454	0.835117531995401	604	617	-1	AGGGAATGACCCAA
JUNB	3.257	0.831991835807774	604	614	-1	GAATGACCCAA
BATF::JUN	7.341	0.880417617913389	605	615	-1	GGAATGACCCA
JUN::FOS	6.836	0.860272602152026	605	611	-1	TGACCCA
STAT1	4.338	0.819691936551419	612	622	-1	GTGCCAGGGAA
STAT3	2.612	0.829197946517781	612	622	-1	GTGCCAGGGAA
RFX5	4.099	0.82091220860731	617	631	1	TGGCACGGGGACTTT
FOXA1	5.305	0.850523774895189	627	641	1	ACTTTATTTTCATAA
GATA3	3.921	0.830695680797781	628	635	-1	AAATAAAG
CEBPB	2.424	0.84534806331734	632	642	1	ATTTTCATAAC
STAT3	3.846	0.844147306349043	632	642	-1	GTTATGAAAAT
RFX5	2.918	0.807447220115921	634	648	1	TTTCATAACAGCATG
STAT3	0.421	0.802654958357089	634	644	-1	CTGTTATGAAA
BRCA1	4.512	0.815907358870809	638	644	1	ATAACAG
ELK1	6.044	0.813096674422704	642	651	1	CAGCATGAAG
ELK4	5.627	0.828503230319187	644	654	-1	GCACTTCATGC
EGR1	4.427	0.827589492360933	664	677	-1	GACACGCCTATTCC
ZNF263	6.678	0.810006810514709	673	693	-1	GAGGGTCGAGGGAGAGGACAC
EGR1	7.079	0.855990191361452	674	687	1	TGTCCTCTCCCTCG
ZNF263	5.562	0.800171057073872	674	694	-1	GGAGGGTCGAGGGAGAGGACA
ZNF263	7.261	0.815145022213642	676	696	-1	GGGGAGGGTCGAGGGAGAGGA
ZNF263	15.224	0.885326119569726	677	697	-1	GGGGGAGGGTCGAGGGAGAGG
E2F4	5.323	0.829105836802113	678	688	-1	TCGAGGGAGAG
E2F6	10.045	0.909223393247504	678	688	-1	TCGAGGGAGAG
E2F1	4.828	0.840657593052914	679	689	-1	GTCGAGGGAGA
ZNF263	6.712	0.810306466085488	679	699	-1	GAGGGGGAGGGTCGAGGGAGA
ZNF263	11.645	0.853782964045749	680	700	-1	GGAGGGGGAGGGTCGAGGGAG
ZNF263	8.134	0.822839119663329	683	703	-1	CAAGGAGGGGGAGGGTCGAGG
ZNF263	7.937	0.821102880032644	686	706	-1	GGACAAGGAGGGGGAGGGTCG
EGR1	15.037	0.941213706688049	687	700	1	GACCCTCCCCCTCC
SP2	12.652	0.895734034037319	687	701	1	GACCCTCCCCCTCCT
E2F4	4.794	0.820728574068808	689	699	-1	GAGGGGGAGGG
E2F6	6.244	0.85314440497022	689	699	-1	GAGGGGGAGGG
ZNF263	17.507	0.905447109807569	689	709	-1	GAGGGACAAGGAGGGGGAGGG
E2F1	6.117	0.860050249543381	690	700	-1	GGAGGGGGAGG
EGR1	2.905	0.81129014700694	690	703	1	CCTCCCCCTCCTTG
ZNF263	8.893	0.829528489610996	690	710	-1	AGAGGGACAAGGAGGGGGAGG
E2F6	5.327	0.839615219953049	691	701	-1	AGGAGGGGGAG
SP2	9.814	0.85722031139216	693	707	1	CCCCCTCCTTGTCCC
ZNF263	13.961	0.87419479645523	695	715	-1	TGAGCAGAGGGACAAGGAGGG
ZNF263	7.769	0.819622228977034	698	718	-1	GGGTGAGCAGAGGGACAAGGA
ZNF263	7.464	0.81693414223917	705	725	-1	GAGCGAGGGGTGAGCAGAGGG
ZNF263	7.379	0.816185003312225	712	732	-1	AGGGAACGAGCGAGGGGTGAG
ZNF263	9.131	0.831626078606443	713	733	-1	GAGGGAACGAGCGAGGGGTGA
E2F6	3.327	0.810107728094441	717	727	-1	ACGAGCGAGGG
ZNF263	8.644	0.827333953225002	717	737	-1	GAGGGAGGGAACGAGCGAGGG
E2F1	4.325	0.833090094050039	718	728	-1	AACGAGCGAGG
E2F4	7.646	0.865892947065755	725	735	-1	GGGAGGGAACG
E2F6	13.379	0.958412382175803	725	735	-1	GGGAGGGAACG
E2F1	7.154	0.875651634167597	726	736	-1	AGGGAGGGAAC
SP2	11.458	0.87953058624369	727	741	1	TTCCCTCCCTCCGGC
E2F4	6.504	0.847808194624481	729	739	-1	CGGAGGGAGGG
E2F6	10.098	0.910005341781757	729	739	-1	CGGAGGGAGGG
TFAP2A	8.753	0.838143515497567	729	743	1	CCCTCCCTCCGGCGA
TFAP2C	4.653	0.822736293301722	729	743	1	CCCTCCCTCCGGCGA
TFAP2C	7.930	0.863861750282818	731	745	-1	CCTCGCCGGAGGGAG
E2F4	5.338	0.829343377333303	733	743	-1	TCGCCGGAGGG
E2F6	4.047	0.82073042516354	733	743	-1	TCGCCGGAGGG
E2F1	5.657	0.85312967391451	734	744	-1	CTCGCCGGAGG
ELK1	5.874	0.80744735145711	734	743	-1	TCGCCGGAGG
TBP	10.138	0.888708431920386	744	758	-1	TTATAAAGGCGGCCC
RFX5	2.599	0.803810191048391	748	762	1	CGCCTTTATAACAAC
RFX5	4.734	0.828152062707253	751	765	1	CTTTATAACAACTGC
TBP	6.067	0.807917658774365	751	765	1	CTTTATAACAACTGC
BRCA1	5.691	0.872448900117667	758	764	1	ACAACTG
E2F1	4.926	0.842131976556456	768	778	1	AGAGTGCGAGG
EGR1	4.160	0.824730145968347	768	781	-1	CGCCCTCGCACTCT
SP2	12.547	0.894309107723809	771	785	-1	ATCCCGCCCTCGCAC
EGR1	10.919	0.897113375434603	772	785	-1	ATCCCGCCCTCGCA
E2F6	4.109	0.821645157411157	773	783	1	GCGAGGGCGGG
E2F1	8.378	0.894066383232245	776	786	1	AGGGCGGGATA
E2F4	9.232	0.891008899230257	777	787	1	GGGCGGGATAG
E2F6	8.984	0.893569668816513	777	787	1	GGGCGGGATAG
EGR1	4.433	0.827653747336048	795	808	1	AGGTCTCCCCCAGC
BRCA1	5.215	0.849621271929792	804	810	1	CCAGCAC
E2F1	6.691	0.868685924349842	822	832	-1	AGGGCAGCAGG
BRCA1	4.590	0.819648020632688	823	829	-1	GCAGCAG
EGR1	2.317	0.804993159445739	823	836	1	CTGCTGCCCTCTTG
CTCF	9.673	0.81520914419079	824	842	-1	CGCGCGCAAGAGGGCAGCA
E2F6	3.735	0.816127256433597	825	835	-1	AAGAGGGCAGC
YY1	8.907	0.854107042747178	825	836	-1	CAAGAGGGCAGC
BRCA1	5.325	0.854896564158082	831	837	-1	GCAAGAG
E2F4	4.882	0.822122145185123	831	841	-1	GCGCGCAAGAG
E2F1	5.896	0.856725364295597	832	842	-1	CGCGCGCAAGA
E2F1	4.823	0.840582369404774	835	845	1	TGCGCGCGGGA
E2F4	6.342	0.845242756887628	836	846	1	GCGCGCGGGAA
E2F1	14.102	0.980182415622807	837	847	1	CGCGCGGGAAG
EGR1	1.869	0.800195454637205	837	850	-1	CTGCTTCCCGCGCG
E2F4	14.248	0.970442452860231	838	848	1	GCGCGGGAAGC
E2F6	13.642	0.96229261735521	838	848	1	GCGCGGGAAGC
ELK1	7.593	0.864571976032736	838	847	1	GCGCGGGAAG
ELK4	6.346	0.83964929264748	840	850	-1	CTGCTTCCCGC
BRCA1	5.096	0.843914364882823	847	853	1	GCAGCAC
RFX5	2.313	0.800549406367157	857	871	1	GTTCACGGCCAACGC
BRCA1	6.698	0.920741802607561	865	871	1	CCAACGC
RFX5	4.271	0.822873239954066	869	883	1	CGCCTTGGCACTAGG
BRCA1	4.694	0.824635569648526	870	876	-1	CCAAGGC
E2F1	2.161	0.800533299135089	872	882	-1	CTAGTGCCAAG
RFX5	7.148	0.855674909632073	872	886	-1	TACCCTAGTGCCAAG
TFAP2C	3.522	0.808542551511786	872	886	1	CTTGGCACTAGGGTA
RFX5	4.209	0.822166356561631	889	903	-1	GCTCCTGGCGCCTCA
E2F1	11.263	0.93747042820897	890	900	1	GAGGCGCCAGG
E2F4	5.245	0.827870626039924	891	901	1	AGGCGCCAGGA
